# Supplementary material for: Modeling angle-resolved photoemission of graphene and black phosphorus nano structures
Source: Sci Data. 2016 May 10;3:160031. doi: 10.1038/sdata.2016.31 (PMC4862321; doi:10.1038/sdata.2016.31)
Supplement: Supplementary file 1 [file sdata201631-isa1.zip]

Archive with 4 entries (4 files):
- i_Investigation.txt
- s_study_Kwon.txt
- a_expt_Kwon.txt
- a_comp_Kwon.txt
