# Supplementary material for: Modeling angle-resolved photoemission of graphene and black phosphorus nano structures
Source: Sci Data. 2016 May 10;3:160031. doi: 10.1038/sdata.2016.31 (PMC4862321; doi:10.1038/sdata.2016.31)
Supplement: Supplementary file 1 [file sdata201631-isa1.zip › i_Investigation.txt]

# Investigation File generated for Scientific Data with Investigation File Authoring Tool version 0.1.0 on 14/04/2016 - This metadata file is CC0
ONTOLOGY SOURCE REFERENCE
Term Source Name	CHEBI	UO	ERO	NCIT	OBI
Term Source File	http://data.bioontology.org/ontologies/CHEBI	http://data.bioontology.org/ontologies/UO	http://data.bioontology.org/ontologies/ERO	http://data.bioontology.org/ontologies/NCIT	http://data.bioontology.org/ontologies/OBI
Term Source Version	137	unknown	2013-08-02	16.02d	2014-08-18
Term Source Description	Chemical Entities of Biological Interest Ontology	Units of Measurement Ontology	Eagle-I Research Resource Ontology	National Cancer Institute Thesaurus	Ontology for Biomedical Investigations
INVESTIGATION
Investigation Identifier
Investigation Title
Investigation Description
Investigation Submission Date
Investigation Public Release Date
INVESTIGATION PUBLICATIONS
Investigation PubMed ID
Investigation Publication DOI
Investigation Publication Author List
Investigation Publication Title
Investigation Publication Status
Investigation Publication Status Term Accession Number
Investigation Publication Status Term Source REF
INVESTIGATION CONTACTS
Investigation Person Last Name
Investigation Person Mid Initials
Investigation Person First Name
Investigation Person Address
Investigation Person Phone
Investigation Person Fax
Investigation Person Email
Investigation Person Affiliation
Investigation Person Roles
Investigation Person Roles Term Accession Number
Investigation Person Roles Term Source REF
STUDY
Study Identifier	10.1038/sdata.2016.31
Study Title	Modeling angle-resolved photoemission of graphene and black phosphorus nano structures
Study Submission Date	25/01/2016
Study Public Release Date	10/05/2016
Study Description	http://www.nature.com/articles/sdata201631#abstract
Study File Name	s_study_Kwon.txt
Comment[Subject Keywords]	///;///;///
Comment[Manuscript Licence]	CC BY-4.0
Comment[Experimental Metadata Licence]	CC0
Comment[Supplementary Information File Name]	
Comment[Supplementary Information File Type]	x-zip-compressed
Comment[Supplementary Information File URL]	http://www.nature.com/articles/sdata201631#supplementary-information
Comment[Data Repository]	Dryad Digital Repository
Comment[Data Record Accession]	doi:10.5061/dryad.j2641
Comment[Data Record URI]	http://dx.doi.org/10.5061/dryad.j2641
STUDY DESIGN DESCRIPTORS
Study Design Type	modeling and simulation objective	data validation objective
Study Design Type Term Accession Number	ERO:0100102	ERO:0100094
Study Design Type Term Source REF	ERO	ERO
STUDY PUBLICATIONS
Study PubMed ID	""
Study Publication DOI	doi:10.1038/srep17834
Study Publication Author List	""
Study Publication Title	""
Study Publication Status	published
Study Publication Status Term Accession Number	
Study Publication Status Term Source REF	
STUDY FACTORS
Study Factor Name
Study Factor Type
Study Factor Type Term Accession Number
Study Factor Type Term Source REF
STUDY ASSAYS
Study Assay Measurement Type	atomic structure	data validation operation
Study Assay Measurement Type Term Accession Number	""	ERO:0100297
Study Assay Measurement Type Term Source REF	""	ERO
Study Assay Technology Type	angle-resolved photoemission spectroscopy	Computer Modeling
Study Assay Technology Type Term Accession Number	""	NCIT:C16461
Study Assay Technology Type Term Source REF	""	NCIT
Study Assay Technology Platform	""	""
Study Assay File Name	a_expt_Kwon.txt	a_comp_Kwon.txt
STUDY PROTOCOLS
Study Protocol Name	Study design	Computational settings	Experimental setting	Work flow
Study Protocol Type	study design	Computational Technique	data collection method	modeling and simulation operation
Study Protocol Type Term Accession Number	OBI:0500000	NCIT:C19233	ERO:0001932	ERO:0100304
Study Protocol Type Term Source REF	OBI	NCIT	ERO	ERO
Study Protocol Description				
Study Protocol URI	""	""	""	""
Study Protocol Version				
Study Protocol Parameters Name	""	""	instrument; photon energy range	""
Study Protocol Parameters Name Term Accession Number	""	""	""	""
Study Protocol Parameters Name Term Source REF	""	""	""	""
Study Protocol Components Name	""	""	""	""
Study Protocol Components Type	""	""	""	""
Study Protocol Components Type Term Accession Number	""	""	""	""
Study Protocol Components Type Term Source REF	""	""	""	""
STUDY CONTACTS
Study Person Last Name	Park	Kwon
Study Person First Name	Sang Han	Soonnam
Study Person Mid Initials		
Study Person Email	""	snkwon@postech.ac.kr
Study Person Phone		
Study Person Fax		
Study Person Address		
Study Person Affiliation	Beamline Division Group of PAL-XFEL Project Headquarters, Pohang university of science and technology, 77 Cheongam-Ro, Nam-Gu, Pohang, Gyeongbuk 790-784, Korea	Beamline Division Group of PAL-XFEL Project Headquarters, Pohang university of science and technology, 77 Cheongam-Ro, Nam-Gu, Pohang, Gyeongbuk 790-784, Korea
Study Person Roles		
Study Person Roles Term Accession Number		
Study Person Roles Term Source REF		
Comment[Study Person ORCID]		
Comment[Funder]		
Comment[FundRef ID]		
Comment[Funder Term Source REF]		
Comment[Grant Identifier]		
