# Supplementary material for: Modeling angle-resolved photoemission of graphene and black phosphorus nano structures
Source: Sci Data. 2016 May 10;3:160031. doi: 10.1038/sdata.2016.31 (PMC4862321; doi:10.1038/sdata.2016.31)
Supplement: Supplementary file 1 [file sdata201631-isa1.zip › s_study_Kwon.txt]

Source Name	Characteristics[chemical compound]	Term Source REF	Term Accession Number	Protocol REF	Sample Name
hexagonally-symmetric poly-aromatic hydrocarbon	organic aromatic compound	CHEBI	CHEBI:33659	Study design	PAH_zigzag
hexagonally-symmetric poly-aromatic hydrocarbon	organic aromatic compound	CHEBI	CHEBI:33659	Study design	PAH_armchair
black phosphorus	phosphorus molecular entity	CHEBI	CHEBI:26082	Study design	BP
