# Supplementary material for: Modeling angle-resolved photoemission of graphene and black phosphorus nano structures
Source: Sci Data. 2016 May 10;3:160031. doi: 10.1038/sdata.2016.31 (PMC4862321; doi:10.1038/sdata.2016.31)
Supplement: Supplementary file 1 [file sdata201631-isa1.zip › a_expt_Kwon.txt]

Sample Name	Protocol REF	Comment[number of C atoms]	Protocol REF	Parameter Value[instrument]	Parameter Value[photon energy range]	Unit	Term Source REF	Term Accession Number	Assay Name	Raw Data File	Comment [Data Repository]	Comment [Data Record Accession]	Comment [Data Record URI]
PAH_armchair	Computational settings	42	Experimental setting	VG Scienta SES 2002	100-400	electronvolt	UO	UO:0000266	K1AMC	experimental ARPES data.zip	Dryad Digital Repository	doi:10.5061/dryad.j2641	http://dx.doi.org/10.5061/dryad.j2641
PAH_armchair	Computational settings	114	Experimental setting	VG Scienta SES 2002	100-400	electronvolt	UO	UO:0000266	K2AMC	experimental ARPES data.zip	Dryad Digital Repository	doi:10.5061/dryad.j2641	http://dx.doi.org/10.5061/dryad.j2641
PAH_armchair	Computational settings	222	Experimental setting	VG Scienta SES 2002	100-400	electronvolt	UO	UO:0000266	K3AMC	experimental ARPES data.zip	Dryad Digital Repository	doi:10.5061/dryad.j2641	http://dx.doi.org/10.5061/dryad.j2641
PAH_armchair	Computational settings	366	Experimental setting	VG Scienta SES 2002	100-400	electronvolt	UO	UO:0000266	K4AMC	experimental ARPES data.zip	Dryad Digital Repository	doi:10.5061/dryad.j2641	http://dx.doi.org/10.5061/dryad.j2641
PAH_armchair	Computational settings	762	Experimental setting	VG Scienta SES 2002	100-400	electronvolt	UO	UO:0000266	K6AMC	experimental ARPES data.zip	Dryad Digital Repository	doi:10.5061/dryad.j2641	http://dx.doi.org/10.5061/dryad.j2641
PAH_armchair	Computational settings	762	Experimental setting	VG Scienta SES 2002	100-400	electronvolt	UO	UO:0000266	HOPG	experimental ARPES data.zip	Dryad Digital Repository	doi:10.5061/dryad.j2641	http://dx.doi.org/10.5061/dryad.j2641
PAH_armchair	Computational settings	762	Experimental setting	VG Scienta SES 2002	100-400	electronvolt	UO	UO:0000266	HOPGtilt	experimental ARPES data.zip	Dryad Digital Repository	doi:10.5061/dryad.j2641	http://dx.doi.org/10.5061/dryad.j2641
PAH_zigzag	Computational settings	24	Experimental setting	VG Scienta SES 2002	100-400	electronvolt	UO	UO:0000266	K1ZIG	experimental ARPES data.zip	Dryad Digital Repository	doi:10.5061/dryad.j2641	http://dx.doi.org/10.5061/dryad.j2641
PAH_zigzag	Computational settings	96	Experimental setting	VG Scienta SES 2002	100-400	electronvolt	UO	UO:0000266	K3ZIG	experimental ARPES data.zip	Dryad Digital Repository	doi:10.5061/dryad.j2641	http://dx.doi.org/10.5061/dryad.j2641
PAH_zigzag	Computational settings	216	Experimental setting	VG Scienta SES 2002	100-400	electronvolt	UO	UO:0000266	K5ZIG	experimental ARPES data.zip	Dryad Digital Repository	doi:10.5061/dryad.j2641	http://dx.doi.org/10.5061/dryad.j2641
PAH_zigzag	Computational settings	384	Experimental setting	VG Scienta SES 2002	100-400	electronvolt	UO	UO:0000266	K7ZIG	experimental ARPES data.zip	Dryad Digital Repository	doi:10.5061/dryad.j2641	http://dx.doi.org/10.5061/dryad.j2641
PAH_zigzag	Computational settings	864	Experimental setting	VG Scienta SES 2002	100-400	electronvolt	UO	UO:0000266	K11ZIG	experimental ARPES data.zip	Dryad Digital Repository	doi:10.5061/dryad.j2641	http://dx.doi.org/10.5061/dryad.j2641
BP	Computational settings	278 (P)	Experimental setting	VG Scienta SES 2002	100-400	electronvolt	UO	UO:0000266	BP	Dataset.zip	Dryad Digital Repository	doi:10.5061/dryad.j2641	http://dx.doi.org/10.5061/dryad.j2641
