# Supplementary material for: Modeling angle-resolved photoemission of graphene and black phosphorus nano structures
Source: Sci Data. 2016 May 10;3:160031. doi: 10.1038/sdata.2016.31 (PMC4862321; doi:10.1038/sdata.2016.31)
Supplement: Supplementary file 1 [file sdata201631-isa1.zip › a_comp_Kwon.txt]

Sample Name	Protocol REF	Comment[description]	Comment[Index K]	Assay Name	Raw Data File	Comment [Data Repository]	Comment [Data Record Accession]	Comment [Data Record URI]
PAH_armchair	Work flow	ARPES simulation set for 42 C-atom PAHs with armchair edge	1	K1AMC	experimental ARPES data.zip	Dryad Digital Repository	doi:10.5061/dryad.j2641	http://dx.doi.org/10.5061/dryad.j2641
PAH_armchair	Work flow	ARPES simulation set for 114 C-atom PAHs with armchair edge	2	K2AMC	experimental ARPES data.zip	Dryad Digital Repository	doi:10.5061/dryad.j2641	http://dx.doi.org/10.5061/dryad.j2641
PAH_armchair	Work flow	ARPES simulation set for 222 C-atom PAHs with armchair edge	3	K3AMC	experimental ARPES data.zip	Dryad Digital Repository	doi:10.5061/dryad.j2641	http://dx.doi.org/10.5061/dryad.j2641
PAH_armchair	Work flow	ARPES simulation set for 366 C-atom PAHs with armchair edge	4	K4AMC	experimental ARPES data.zip	Dryad Digital Repository	doi:10.5061/dryad.j2641	http://dx.doi.org/10.5061/dryad.j2641
PAH_armchair	Work flow	ARPES simulation set for 762 C-atom PAHs with armchair edge	6	K6AMC	experimental ARPES data.zip	Dryad Digital Repository	doi:10.5061/dryad.j2641	http://dx.doi.org/10.5061/dryad.j2641
PAH_armchair	Work flow	ARPES simulation set for K6AMC averaged over radial direction	6	HOPG	experimental ARPES data.zip	Dryad Digital Repository	doi:10.5061/dryad.j2641	http://dx.doi.org/10.5061/dryad.j2641
PAH_armchair	Work flow	ARPES simulation set for HOPG tilted with 6 degree	6	HOPGtilt	experimental ARPES data.zip	Dryad Digital Repository	doi:10.5061/dryad.j2641	http://dx.doi.org/10.5061/dryad.j2641
PAH_zigzag	Work flow	ARPES simulation set for 24 C-atom PAHs with zigzag edge	1	K1ZIG	experimental ARPES data.zip	Dryad Digital Repository	doi:10.5061/dryad.j2641	http://dx.doi.org/10.5061/dryad.j2641
PAH_zigzag	Work flow	ARPES simulation set for 96 C-atom PAHs with zigzag edge	3	K3ZIG	experimental ARPES data.zip	Dryad Digital Repository	doi:10.5061/dryad.j2641	http://dx.doi.org/10.5061/dryad.j2641
PAH_zigzag	Work flow	ARPES simulation set for 216 C-atom PAHs with zigzag edge	5	K5ZIG	experimental ARPES data.zip	Dryad Digital Repository	doi:10.5061/dryad.j2641	http://dx.doi.org/10.5061/dryad.j2641
PAH_zigzag	Work flow	ARPES simulation set for 384 C-atom PAHs with zigzag edge	7	K7ZIG	experimental ARPES data.zip	Dryad Digital Repository	doi:10.5061/dryad.j2641	http://dx.doi.org/10.5061/dryad.j2641
PAH_zigzag	Work flow	ARPES simulation set for 864 C-atom PAHs with zigzag edge	11	K11ZIG	experimental ARPES data.zip	Dryad Digital Repository	doi:10.5061/dryad.j2641	http://dx.doi.org/10.5061/dryad.j2641
BP	Work flow	ARPES simulation set for 278 atoms of black phosphorus		BP	Dataset.zip	Dryad Digital Repository	doi:10.5061/dryad.j2641	http://dx.doi.org/10.5061/dryad.j2641
